# Supplementary material for: CurQ+, a Next-Generation Formulation of Curcumin, Ameliorates Growth Plate Chondrocyte Stress and Increases Limb Growth in a Mouse Model of Pseudoachondroplasia
Source: Int J Mol Sci. 2023 Feb 14;24(4):3845. doi: 10.3390/ijms24043845 (PMC9959842; doi:10.3390/ijms24043845)
Supplement: Supplementary file 1 [file ijms-24-03845-s001.zip]

Archive with 1 entries (1 files):
- ijms-1965009-SM  file.pdf
